# Supplementary material for: PROTOCOL: Exploring education to support vaccine confidence amongst healthcare and long‐term care staff amidst the COVID‐19 pandemic: A protocol for a living scoping review
Source: Campbell Syst Rev. 2022 Dec 7;18(4):e1293. doi: 10.1002/cl2.1293 (PMC9728484; doi:10.1002/cl2.1293)
Supplement: Supplementary file 2 — Supporting information. [file CL2-18-0-s002.xlsx]

## Sheet: Sheet1
Publication Details							Education Description									Applicable Evaluation Details				Equity, Diversity and Inclusion	Notes? Thoughts on themes?
Author(s)	Article Title	Source (Journal) Title	Country	Study Type	Date of Publication	Date of Study	Education Initiative Title	Education Setting	Objective	Key Education Content (what was the key material/information shared?)	Delivery Format (e.g. virtual or in person)	Delivery Structure (e.g. group, one-on-one)	Education Facilitators	Education Audience	Delivery Timeline (e.g. duration and frequency)	Evaluation Methods	Evaluation Metrics	Outcomes	Feasbility Assessment (was a feasbility assessment conducted prior to intervention?)	Was EDI considered?	Discuss any relevant information that stood out to you or a possible emerging theme.
